# Supplementary material for: Three new species of Impatiens (Balsaminaceae) from southern Western Ghats, Kerala
Source: PhytoKeys. 2021 Aug 13;180:157–71. doi: 10.3897/phytokeys.180.66748 (PMC8379142; doi:10.3897/phytokeys.180.66748)
Supplement: XML Treatment for Impatiens achudanandanii [file phytokeys.180.66748-treatment1.xml]

<!DOCTYPE tp:taxon-treatment
  PUBLIC "-//TaxonX//DTD Taxonomic Treatment Publishing DTD v0 20100105//EN" "tax-treatment-NSO.dtd">
<tp:taxon-treatment xmlns:tp="http://www.plazi.org/taxpub"><tp:treatment-meta><kwd-group><label>Taxon classification</label><kwd><named-content xmlns:xlink="http://www.w3.org/1999/xlink" content-type="kingdom">Plantae</named-content></kwd><kwd><named-content xmlns:xlink="http://www.w3.org/1999/xlink" content-type="order">Ericales</named-content></kwd><kwd><named-content xmlns:xlink="http://www.w3.org/1999/xlink" content-type="family">Balsaminaceae</named-content></kwd></kwd-group><mixed-citation publication-type="journal"><person-group><name><surname>Arya</surname><given-names>Sindhu</given-names></name><name><surname>Govind</surname><given-names>Murugan Govindakurup</given-names></name><name><surname>Suresh</surname><given-names>Veerankutty</given-names></name><name><surname>Vishnu</surname><given-names>Walsan Kalarikkal</given-names></name><name><surname>Kumar</surname><given-names>Venugopalan Nair Saradamma Anil</given-names></name></person-group><article-title>Three new species of <italic><tp:taxon-name><tp:taxon-name-part taxon-name-part-type="genus" reg="Impatiens">Impatiens</tp:taxon-name-part></tp:taxon-name></italic> (<tp:taxon-name><tp:taxon-name-part taxon-name-part-type="genus" reg="Balsaminaceae">Balsaminaceae</tp:taxon-name-part></tp:taxon-name>) from southern Western Ghats, Kerala</article-title><source>PhytoKeys</source><day>13</day><month>8</month><year>2021</year><volume>180</volume><fpage>157</fpage><lpage>171</lpage><pub-id pub-id-type="doi">10.3897/phytokeys.180.66748</pub-id></mixed-citation></tp:treatment-meta><tp:nomenclature><tp:taxon-name>
            <object-id xmlns:xlink="http://www.w3.org/1999/xlink" content-type="arpha" xlink:type="simple">2AB72CE5-299C-5CAE-9F3A-A3DE14CF2649</object-id>
            <tp:taxon-name-part taxon-name-part-type="genus" reg="Impatiens">Impatiens</tp:taxon-name-part>
            <tp:taxon-name-part taxon-name-part-type="species" reg="achudanandanii">achudanandanii</tp:taxon-name-part>
            <object-id xmlns:xlink="http://www.w3.org/1999/xlink" content-type="ipni" xlink:type="simple">urn:lsid:ipni.org:names:77219068-1</object-id>
          </tp:taxon-name><tp:taxon-authority>Kumar V.S.A., M.G. Govind &amp; Sindhu Arya</tp:taxon-authority><tp:taxon-status xmlns:xlink="http://www.w3.org/1999/xlink" xlink:type="simple">sp. nov.</tp:taxon-status><xref ref-type="fig" rid="F1">Figs 1</xref><xref ref-type="fig" rid="F2">, 2</xref><xref ref-type="fig" rid="F7">, 7</xref></tp:nomenclature><tp:treatment-sec sec-type="material" id="SECID0EHNAC"><title>Type.</title><p>India. Kerala, Thiruvananthapuram, Kallar forest area, along the streams of highland <named-content xmlns:xlink="http://www.w3.org/1999/xlink" content-type="dwc:verbatimCoordinates" xlink:type="simple"><named-content content-type="geo-json" specific-use="{&#34;type&#34;:&#34;Point&#34;,&#34;coordinates&#34;:[77.116900,8.759900]}" id="NCID0EQNAC" xlink:type="simple">8.7599°N, 77.1169°E</named-content></named-content>, 1200 m a.s.l., 26 August 2019, Kumar V.S.A.., M.G. Govind &amp; Arya.S, 1056 (holotype TBGT!, isotype MH! CALI!).</p></tp:treatment-sec><tp:treatment-sec sec-type="diagnosis" id="SECID0EVNAC"><title>Diagnosis.</title><p><italic><tp:taxon-name><tp:taxon-name-part taxon-name-part-type="genus" reg="Impatiens">Impatiens</tp:taxon-name-part><tp:taxon-name-part taxon-name-part-type="species" reg="achudanandanii">achudanandanii</tp:taxon-name-part></tp:taxon-name></italic> is similar to <italic><tp:taxon-name><tp:taxon-name-part taxon-name-part-type="genus" reg="Impatiens">I.</tp:taxon-name-part><tp:taxon-name-part taxon-name-part-type="species" reg="courtallensis">courtallensis</tp:taxon-name-part></tp:taxon-name></italic> Ramasubbu, from which it differs by the color of the flowers (whitish-creamy with yellow spot at throat in <italic><tp:taxon-name><tp:taxon-name-part taxon-name-part-type="genus" reg="Impatiens">I.</tp:taxon-name-part><tp:taxon-name-part taxon-name-part-type="species" reg="achudanandanii">achudanandanii</tp:taxon-name-part></tp:taxon-name></italic>vs. milky-white in <italic><tp:taxon-name><tp:taxon-name-part taxon-name-part-type="genus" reg="Impatiens">I.</tp:taxon-name-part><tp:taxon-name-part taxon-name-part-type="species" reg="courtallensis">courtallensis</tp:taxon-name-part></tp:taxon-name></italic>), the shape of the fruit, the shape, number and hairiness of the seeds (ovoid, 2–3 seeded fruit and seed glabrous in <italic><tp:taxon-name><tp:taxon-name-part taxon-name-part-type="genus" reg="Impatiens">I.</tp:taxon-name-part><tp:taxon-name-part taxon-name-part-type="species" reg="achudanandanii">achudanandanii</tp:taxon-name-part></tp:taxon-name></italic> vs. fusiform, 3–5 seeded and with minute hairs in <italic><tp:taxon-name><tp:taxon-name-part taxon-name-part-type="genus" reg="Impatiens">I.</tp:taxon-name-part><tp:taxon-name-part taxon-name-part-type="species" reg="courtallensis">courtallensis</tp:taxon-name-part></tp:taxon-name></italic>), the shape of the dorsal petal (ovoid-circular in <italic><tp:taxon-name><tp:taxon-name-part taxon-name-part-type="genus" reg="Impatiens">I.</tp:taxon-name-part><tp:taxon-name-part taxon-name-part-type="species" reg="achudanandanii">achudanandanii</tp:taxon-name-part></tp:taxon-name></italic> vs. orbicular, recurved in <italic><tp:taxon-name><tp:taxon-name-part taxon-name-part-type="genus" reg="Impatiens">I.</tp:taxon-name-part><tp:taxon-name-part taxon-name-part-type="species" reg="courtallensis">courtallensis</tp:taxon-name-part></tp:taxon-name></italic>), the shape of the lateral united petals (basal lobe ovate-obovate, distal lobe round in <italic><tp:taxon-name><tp:taxon-name-part taxon-name-part-type="genus" reg="Impatiens">I.</tp:taxon-name-part><tp:taxon-name-part taxon-name-part-type="species" reg="achudanandanii">achudanandanii</tp:taxon-name-part></tp:taxon-name></italic> vs. basal lobe oblong, distal lobe spherical in <italic><tp:taxon-name><tp:taxon-name-part taxon-name-part-type="genus" reg="Impatiens">I.</tp:taxon-name-part><tp:taxon-name-part taxon-name-part-type="species" reg="courtallensis">courtallensis</tp:taxon-name-part></tp:taxon-name></italic>), the shape of lower sepal (saccate and tip pointed in <italic><tp:taxon-name><tp:taxon-name-part taxon-name-part-type="genus" reg="Impatiens">I.</tp:taxon-name-part><tp:taxon-name-part taxon-name-part-type="species" reg="achudanandanii">achudanandanii</tp:taxon-name-part></tp:taxon-name></italic> vs. boat shaped and tip outwardly curved in <italic><tp:taxon-name><tp:taxon-name-part taxon-name-part-type="genus" reg="Impatiens">I.</tp:taxon-name-part><tp:taxon-name-part taxon-name-part-type="species" reg="courtallensis">courtallensis</tp:taxon-name-part></tp:taxon-name></italic>) and the size and color of the pollen grains (10 × 16 µm whitish-yellow in <italic><tp:taxon-name><tp:taxon-name-part taxon-name-part-type="genus" reg="Impatiens">I.</tp:taxon-name-part><tp:taxon-name-part taxon-name-part-type="species" reg="achudanandanii">achudanandanii</tp:taxon-name-part></tp:taxon-name></italic> vs. 16 × 18 µm squarish, milky-white in <italic><tp:taxon-name><tp:taxon-name-part taxon-name-part-type="genus" reg="Impatiens">I.</tp:taxon-name-part><tp:taxon-name-part taxon-name-part-type="species" reg="courtallensis">courtallensis</tp:taxon-name-part></tp:taxon-name></italic>).</p></tp:treatment-sec><tp:treatment-sec sec-type="description" id="SECID0ETDAE"><title>Description.</title><p>Annual, succulent, straggling, glabrous herb, 15–20 cm high; stems terete, unbranched with purple dots, nodes slightly swollen, internode elongated, 1–1.5 cm. Leaves opposite, decussate, 2–2.5 × 1–1.2 cm long, shortly petiolate, petiole 0.5 mm, coriaceous, linear, acuminate, entire, base truncate, slightly cordate, reflexed upwards, leaf margin distinctly serrate, leaf blade 1–2 mm, extra petiolar glands absent. Inflorescence 2–3 together, flowers simple, pedicellate, axillary, 2–3 mm across, whitish-creamy with yellow spot on the throat; pedicels 0.5–0.8 cm long. Sepals– lateral 2, linear-lanceolate aristate, 0.5–1 mm long, faintly nerved, white. Lower sepal boat shaped, tip of the lower sepal pointed, 1.0–1.2 × 0.5–0.8 mm, horizontal, spur minute, 0.2 mm, yellow. Petals-dorsal ovate, 1.5–1.8 × 0.5–0.8 mm, beaked, dorsally keeled, apiculate, lateral united petals stipitate, not clawed, 2 lobed, margin smooth 1–1.5 mm long, basal lobe small, ovate, distal lobe round, dorsal auricle not prominent, end sharp. Ovary ovoid, 0.5 mm long. Fruit: capsules small, ovoid, turgid, 3–5 × 2–3 mm, acute, red shaded, 2–6 seeded; seed hexagonal, smooth, compressed, 1–2 × 0.5–1 mm. Pollen grains 10 × 16 µm whitish-yellow.</p><fig id="F1" position="float" orientation="portrait"><object-id xmlns:xlink="http://www.w3.org/1999/xlink" content-type="doi" xlink:type="simple">10.3897/phytokeys.180.66748.figure1</object-id><object-id xmlns:xlink="http://www.w3.org/1999/xlink" content-type="arpha" xlink:type="simple">BEAC711E-9FDD-52B7-B717-7BE033FF7DBE</object-id><label>Figure 1.</label><caption><p><italic><tp:taxon-name><tp:taxon-name-part taxon-name-part-type="genus" reg="Impatiens">Impatiens</tp:taxon-name-part><tp:taxon-name-part taxon-name-part-type="species" reg="achudanandanii">achudanandanii</tp:taxon-name-part></tp:taxon-name></italic><bold>A</bold> habit <bold>B</bold> twig <bold>C</bold> flower <bold>D</bold> fruit <bold>E</bold> side view of flower. Photos by Govind.</p></caption><graphic xmlns:xlink="http://www.w3.org/1999/xlink" xlink:href="phytokeys-180-157-g001.jpg" position="float" orientation="portrait" xlink:type="simple" id="oo_577081.jpg"><uri content-type="original_file" xlink:type="simple">https://binary.pensoft.net/fig/577081</uri></graphic></fig></tp:treatment-sec><tp:treatment-sec sec-type="etymology" id="SECID0E1EAE"><title>Etymology.</title><p><italic><tp:taxon-name><tp:taxon-name-part taxon-name-part-type="genus" reg="Impatiens">Impatiens</tp:taxon-name-part><tp:taxon-name-part taxon-name-part-type="species" reg="achudanandanii">achudanandanii</tp:taxon-name-part></tp:taxon-name></italic> is named in honor of Mr. V.S. Achudanandan, former Chief Minister of the state of Kerala for his ardent efforts in conservation of the pristine environment of Western Ghats, especially Mathikettan shola.</p><fig id="F2" position="float" orientation="portrait"><object-id xmlns:xlink="http://www.w3.org/1999/xlink" content-type="doi" xlink:type="simple">10.3897/phytokeys.180.66748.figure2</object-id><object-id xmlns:xlink="http://www.w3.org/1999/xlink" content-type="arpha" xlink:type="simple">D28E80FC-9BF1-58D6-802D-5C570DAAEACD</object-id><label>Figure 2.</label><caption><p><italic><tp:taxon-name><tp:taxon-name-part taxon-name-part-type="genus" reg="Impatiens">Impatiens</tp:taxon-name-part><tp:taxon-name-part taxon-name-part-type="species" reg="achudanandanii">achudanandanii</tp:taxon-name-part></tp:taxon-name></italic><bold>A</bold> habit <bold>B</bold> flower (front view) <bold>C</bold> flower (lateral view) <bold>D</bold> petals <bold>E</bold> dorsal petal <bold>F</bold> lateral petals <bold>G</bold> lower sepal <bold>H</bold> lateral sepal <bold>I</bold> stamen <bold>J</bold> pollen <bold>K</bold> gynoecium <bold>L</bold> fruit <bold>M</bold> seed. Illustrations by V.S. Anilkumar.</p></caption><graphic xmlns:xlink="http://www.w3.org/1999/xlink" xlink:href="phytokeys-180-157-g002.jpg" position="float" orientation="portrait" xlink:type="simple" id="oo_577082.jpg"><uri content-type="original_file" xlink:type="simple">https://binary.pensoft.net/fig/577082</uri></graphic></fig></tp:treatment-sec><tp:treatment-sec sec-type="phenology" id="SECID0E4GAE"><title>Phenology.</title><p>August to November.</p></tp:treatment-sec><tp:treatment-sec sec-type="distribution" id="SECID0ECHAE"><title>Distribution and habitat.</title><p><italic><tp:taxon-name><tp:taxon-name-part taxon-name-part-type="genus" reg="Impatiens">Impatiens</tp:taxon-name-part><tp:taxon-name-part taxon-name-part-type="species" reg="achudanandanii">achudanandanii</tp:taxon-name-part></tp:taxon-name></italic> is distributed in the highlands above 1200 m. So far, the specimen has been observed only in the type locality. The populations are scattered and under the threat of grazing and other anthropogenic pressures. The plants are found to grow associated with seasonal ditches near the shade of huge rocks. Species of <italic><tp:taxon-name><tp:taxon-name-part taxon-name-part-type="genus" reg="Eriocaulon">Eriocaulon</tp:taxon-name-part></tp:taxon-name></italic>, <italic><tp:taxon-name><tp:taxon-name-part taxon-name-part-type="genus" reg="Utricularia">Utricularia</tp:taxon-name-part><tp:taxon-name-part taxon-name-part-type="species" reg="reticulata">reticulata</tp:taxon-name-part></tp:taxon-name></italic> and <italic><tp:taxon-name><tp:taxon-name-part taxon-name-part-type="genus" reg="Drosera">Drosera</tp:taxon-name-part><tp:taxon-name-part taxon-name-part-type="species" reg="indica">indica</tp:taxon-name-part></tp:taxon-name></italic> were found to grow in the nearby vicinity of this species</p></tp:treatment-sec><tp:treatment-sec sec-type="conservation status" id="SECID0EQIAE"><title>Conservation status.</title><p><italic><tp:taxon-name><tp:taxon-name-part taxon-name-part-type="genus" reg="Impatiens">Impatiens</tp:taxon-name-part><tp:taxon-name-part taxon-name-part-type="species" reg="achudanandanii">achudanandanii</tp:taxon-name-part></tp:taxon-name></italic> is assessed as Critically Endangered (<abbrev xmlns:xlink="http://www.w3.org/1999/xlink" xlink:title="Critically Endangered" id="ABBRID0EBJAE" xlink:type="simple">CE</abbrev>) according to the IUCN categories using the criterion d (<xref ref-type="bibr" rid="B18">IUCN 2019</xref>). There were only three to four populations (10–15 individuals per population) observed within 1 km. The habitat of the species was severely affected by stamping of wild elephants and land-slides.</p></tp:treatment-sec><tp:treatment-sec sec-type="Other notes" id="SECID0EJJAE"><title>Other notes.</title><p><italic><tp:taxon-name><tp:taxon-name-part taxon-name-part-type="genus" reg="Impatiens">Impatiens</tp:taxon-name-part><tp:taxon-name-part taxon-name-part-type="species" reg="achudanandanii">achudanandanii</tp:taxon-name-part></tp:taxon-name></italic> belongs to the section <tp:taxon-name><tp:taxon-name-part taxon-name-part-type="genus" reg="Uniflorae">Uniflorae</tp:taxon-name-part></tp:taxon-name> under the subgenus <tp:taxon-name><tp:taxon-name-part taxon-name-part-type="genus" reg="Uniflorae"/><tp:taxon-name-part taxon-name-part-type="subgenus" reg="Impatiens">Impatiens</tp:taxon-name-part></tp:taxon-name>. characterized by ellipsoidal shape of seed and capsules that are short and conspicuously turgid at middle. The new species resembles <italic><tp:taxon-name><tp:taxon-name-part taxon-name-part-type="genus" reg="Impatiens">I.</tp:taxon-name-part><tp:taxon-name-part taxon-name-part-type="species" reg="courtallensis">courtallensis</tp:taxon-name-part></tp:taxon-name></italic>, a species reported from Courtallam hills of Tamil Nadu and also <italic><tp:taxon-name><tp:taxon-name-part taxon-name-part-type="genus" reg="Impatiens">I.</tp:taxon-name-part><tp:taxon-name-part taxon-name-part-type="species" reg="herbicola">herbicola</tp:taxon-name-part></tp:taxon-name></italic>, a common high altitude species. The shape of dorsal petal, minute size of flower and the presence of spur distinguished the newly described species from its allied taxa. <italic><tp:taxon-name><tp:taxon-name-part taxon-name-part-type="genus" reg="Impatiens">Impatiens</tp:taxon-name-part><tp:taxon-name-part taxon-name-part-type="species" reg="achudanandanii">achudanandanii</tp:taxon-name-part></tp:taxon-name></italic> is distinct from its other allied taxon <italic><tp:taxon-name><tp:taxon-name-part taxon-name-part-type="genus" reg="Impatiens">I.</tp:taxon-name-part><tp:taxon-name-part taxon-name-part-type="species" reg="herbicola">herbicola</tp:taxon-name-part></tp:taxon-name></italic> with respect to spur (present in <italic><tp:taxon-name><tp:taxon-name-part taxon-name-part-type="genus" reg="Impatiens">I.</tp:taxon-name-part><tp:taxon-name-part taxon-name-part-type="species" reg="achudanandanii">achudanandanii</tp:taxon-name-part></tp:taxon-name></italic> vs. absent in <italic><tp:taxon-name><tp:taxon-name-part taxon-name-part-type="genus" reg="Impatiens">I.</tp:taxon-name-part><tp:taxon-name-part taxon-name-part-type="species" reg="herbicola">herbicola</tp:taxon-name-part></tp:taxon-name></italic>), color of the flower (whitish-creamy with yellow spot at throat in <italic><tp:taxon-name><tp:taxon-name-part taxon-name-part-type="genus" reg="Impatiens">I.</tp:taxon-name-part><tp:taxon-name-part taxon-name-part-type="species" reg="achudanandanii">achudanandanii</tp:taxon-name-part></tp:taxon-name></italic> vs. bluish or yellowish in <italic><tp:taxon-name><tp:taxon-name-part taxon-name-part-type="genus" reg="Impatiens">I.</tp:taxon-name-part><tp:taxon-name-part taxon-name-part-type="species" reg="herbicola">herbicola</tp:taxon-name-part></tp:taxon-name></italic>), size of the flower (2–3 mm in <italic><tp:taxon-name><tp:taxon-name-part taxon-name-part-type="genus" reg="Impatiens">I.</tp:taxon-name-part><tp:taxon-name-part taxon-name-part-type="species" reg="achudanandanii">achudanandanii</tp:taxon-name-part></tp:taxon-name></italic> vs. 5–9 mm in <italic><tp:taxon-name><tp:taxon-name-part taxon-name-part-type="genus" reg="Impatiens">I.</tp:taxon-name-part><tp:taxon-name-part taxon-name-part-type="species" reg="herbicola">herbicola</tp:taxon-name-part></tp:taxon-name></italic>), shape of the fruit (ovoid 2–6 seed in <italic><tp:taxon-name><tp:taxon-name-part taxon-name-part-type="genus" reg="Impatiens">I.</tp:taxon-name-part><tp:taxon-name-part taxon-name-part-type="species" reg="achudanandanii">achudanandanii</tp:taxon-name-part></tp:taxon-name></italic> vs. gibbously ovoid with many seeded in <italic><tp:taxon-name><tp:taxon-name-part taxon-name-part-type="genus" reg="Impatiens">I.</tp:taxon-name-part><tp:taxon-name-part taxon-name-part-type="species" reg="herbicola">herbicola</tp:taxon-name-part></tp:taxon-name></italic>), shape of lateral united petals (basal lobe obovate-ovate in <italic><tp:taxon-name><tp:taxon-name-part taxon-name-part-type="genus" reg="Impatiens">I.</tp:taxon-name-part><tp:taxon-name-part taxon-name-part-type="species" reg="achudanandanii">achudanandanii</tp:taxon-name-part></tp:taxon-name></italic> vs. oblong in <italic><tp:taxon-name><tp:taxon-name-part taxon-name-part-type="genus" reg="Impatiens">I.</tp:taxon-name-part><tp:taxon-name-part taxon-name-part-type="species" reg="herbicola">herbicola</tp:taxon-name-part></tp:taxon-name></italic>), shape of dorsal petal (circular, faintly keeled in <italic><tp:taxon-name><tp:taxon-name-part taxon-name-part-type="genus" reg="Impatiens">I.</tp:taxon-name-part><tp:taxon-name-part taxon-name-part-type="species" reg="achudanandanii">achudanandanii</tp:taxon-name-part></tp:taxon-name></italic> vs. orbicular and thickly keeled in <italic><tp:taxon-name><tp:taxon-name-part taxon-name-part-type="genus" reg="Impatiens">I.</tp:taxon-name-part><tp:taxon-name-part taxon-name-part-type="species" reg="herbicola">herbicola</tp:taxon-name-part></tp:taxon-name></italic>) as well as size and color of the pollen (10 × 16 µm whitish-yellow in <italic><tp:taxon-name><tp:taxon-name-part taxon-name-part-type="genus" reg="Impatiens">I.</tp:taxon-name-part><tp:taxon-name-part taxon-name-part-type="species" reg="achudanandanii">achudanandanii</tp:taxon-name-part></tp:taxon-name></italic> vs. 21 × 23 µm, yellow in <italic><tp:taxon-name><tp:taxon-name-part taxon-name-part-type="genus" reg="Impatiens">I.</tp:taxon-name-part><tp:taxon-name-part taxon-name-part-type="species" reg="herbicola">herbicola</tp:taxon-name-part></tp:taxon-name></italic>).</p></tp:treatment-sec><tp:treatment-sec sec-type="Specimen examined" id="SECID0ETRAE"><title>Specimen examined.</title><p><italic><tp:taxon-name><tp:taxon-name-part taxon-name-part-type="genus" reg="Impatiens">Impatiens</tp:taxon-name-part><tp:taxon-name-part taxon-name-part-type="species" reg="achudanandanii">achudanandanii</tp:taxon-name-part></tp:taxon-name></italic> India. Thiruvananthapuram, Kallar. 22 August 2019, Arya &amp; Kumar V.S.A. 1057 (MH!, TBGT!); 10 September 2019. M.G. Govind 957 (TBGT!). <italic><tp:taxon-name><tp:taxon-name-part taxon-name-part-type="genus" reg="Impatiens">Impatiens</tp:taxon-name-part><tp:taxon-name-part taxon-name-part-type="species" reg="herbicola">herbicola</tp:taxon-name-part></tp:taxon-name></italic> India. Thiruvananthapuram, Kallar. 22 August 2019, Kumar V.S.A. &amp; Arya 1037 (TBGT!); 4 September 2019, Arya &amp; Kumar V.S.A. 1097 (TBGT!).</p></tp:treatment-sec><tp:treatment-sec><!--Section generated to contain objects referenced in tp:taxon-treatment.--><fig id="F7" position="float" orientation="portrait"><object-id xmlns:xlink="http://www.w3.org/1999/xlink" content-type="doi" xlink:type="simple">10.3897/phytokeys.180.66748.figure7</object-id><object-id xmlns:xlink="http://www.w3.org/1999/xlink" content-type="arpha" xlink:type="simple">14F0031F-0FDD-5F50-AD04-A49F2BBDA90B</object-id><label>Figure 7.</label><caption><p>Distribution map of <italic><tp:taxon-name><tp:taxon-name-part taxon-name-part-type="genus" reg="Impatiens">Impatiens</tp:taxon-name-part><tp:taxon-name-part taxon-name-part-type="species" reg="achudanandanii">achudanandanii</tp:taxon-name-part></tp:taxon-name>, <tp:taxon-name><tp:taxon-name-part taxon-name-part-type="genus" reg="Impatiens">Impatiens</tp:taxon-name-part><tp:taxon-name-part taxon-name-part-type="species" reg="danii">danii</tp:taxon-name-part></tp:taxon-name></italic> and <italic><tp:taxon-name><tp:taxon-name-part taxon-name-part-type="genus" reg="Impatiens">Impatiens</tp:taxon-name-part><tp:taxon-name-part taxon-name-part-type="species" reg="shailajae">shailajae</tp:taxon-name-part></tp:taxon-name></italic>.</p></caption><graphic xmlns:xlink="http://www.w3.org/1999/xlink" xlink:href="phytokeys-180-157-g007.jpg" position="float" orientation="portrait" xlink:type="simple" id="oo_577087.jpg"><uri content-type="original_file" xlink:type="simple">https://binary.pensoft.net/fig/577087</uri></graphic></fig></tp:treatment-sec><ref-list><ref id="B18"><mixed-citation xmlns:xlink="http://www.w3.org/1999/xlink" xlink:type="simple"><institution xlink:type="simple">IUCN</institution> (<year>2019</year>) Guidelines for using the IUCN Red List Categories and Criteria. Version 11. Prepared by the standards and petitions subcommittee. <ext-link xlink:type="simple" ext-link-type="uri" xlink:href="http://www.iucnredlist.org/documents/RedListGuidelines.pdf">http://www.iucnredlist.org/documents/RedListGuidelines.pdf</ext-link> [accessed 12 January 2020]</mixed-citation></ref></ref-list></tp:taxon-treatment>
