# Supplementary material for: Three new species of Impatiens (Balsaminaceae) from southern Western Ghats, Kerala
Source: PhytoKeys. 2021 Aug 13;180:157–71. doi: 10.3897/phytokeys.180.66748 (PMC8379142; doi:10.3897/phytokeys.180.66748)
Supplement: XML Treatment for Impatiens danii [file phytokeys.180.66748-treatment2.xml]

<!DOCTYPE tp:taxon-treatment
  PUBLIC "-//TaxonX//DTD Taxonomic Treatment Publishing DTD v0 20100105//EN" "tax-treatment-NSO.dtd">
<tp:taxon-treatment xmlns:tp="http://www.plazi.org/taxpub"><tp:treatment-meta><kwd-group><label>Taxon classification</label><kwd><named-content xmlns:xlink="http://www.w3.org/1999/xlink" content-type="kingdom">Plantae</named-content></kwd><kwd><named-content xmlns:xlink="http://www.w3.org/1999/xlink" content-type="order">Ericales</named-content></kwd><kwd><named-content xmlns:xlink="http://www.w3.org/1999/xlink" content-type="family">Balsaminaceae</named-content></kwd></kwd-group><mixed-citation publication-type="journal"><person-group><name><surname>Arya</surname><given-names>Sindhu</given-names></name><name><surname>Govind</surname><given-names>Murugan Govindakurup</given-names></name><name><surname>Suresh</surname><given-names>Veerankutty</given-names></name><name><surname>Vishnu</surname><given-names>Walsan Kalarikkal</given-names></name><name><surname>Kumar</surname><given-names>Venugopalan Nair Saradamma Anil</given-names></name></person-group><article-title>Three new species of <italic><tp:taxon-name><tp:taxon-name-part taxon-name-part-type="genus" reg="Impatiens">Impatiens</tp:taxon-name-part></tp:taxon-name></italic> (<tp:taxon-name><tp:taxon-name-part taxon-name-part-type="genus" reg="Balsaminaceae">Balsaminaceae</tp:taxon-name-part></tp:taxon-name>) from southern Western Ghats, Kerala</article-title><source>PhytoKeys</source><day>13</day><month>8</month><year>2021</year><volume>180</volume><fpage>157</fpage><lpage>171</lpage><pub-id pub-id-type="doi">10.3897/phytokeys.180.66748</pub-id></mixed-citation></tp:treatment-meta><tp:nomenclature><tp:taxon-name>
            <object-id xmlns:xlink="http://www.w3.org/1999/xlink" content-type="arpha" xlink:type="simple">8CFAAC14-3124-58FF-9AE7-821A7C3FDED7</object-id>
            <tp:taxon-name-part taxon-name-part-type="genus" reg="Impatiens">Impatiens</tp:taxon-name-part>
            <tp:taxon-name-part taxon-name-part-type="species" reg="danii">danii</tp:taxon-name-part>
            <object-id xmlns:xlink="http://www.w3.org/1999/xlink" content-type="ipni" xlink:type="simple">urn:lsid:ipni.org:names:77219072-1</object-id>
          </tp:taxon-name><tp:taxon-authority>M.G. Govind, Sindhu Arya, V. Suresh &amp; Kumar V.S.A.</tp:taxon-authority><tp:taxon-status xmlns:xlink="http://www.w3.org/1999/xlink" xlink:type="simple">sp. nov.</tp:taxon-status><xref ref-type="fig" rid="F3">Figs 3</xref><xref ref-type="fig" rid="F4">, 4</xref><xref ref-type="fig" rid="F7">, 7</xref></tp:nomenclature><tp:treatment-sec sec-type="material" id="SECID0EEUAE"><title>Type.</title><p>India. Kerala, Idukki, Munnar, along the streams of highland <named-content xmlns:xlink="http://www.w3.org/1999/xlink" content-type="dwc:verbatimCoordinates" xlink:type="simple"><named-content content-type="geo-json" specific-use="{&#34;type&#34;:&#34;Point&#34;,&#34;coordinates&#34;:[77.059500,10.088900]}" id="NCID0ENUAE" xlink:type="simple">10.0889°N, 77.0595°E</named-content></named-content>, 800 m a.s.l., 16 October 2019, M.G. Govind &amp; Kumar V.S.A.., 1078 (holotype TBGT!, isotype MH! CAL!).</p></tp:treatment-sec><tp:treatment-sec sec-type="diagnosis" id="SECID0ESUAE"><title>Diagnosis.</title><p><italic><tp:taxon-name><tp:taxon-name-part taxon-name-part-type="genus" reg="Impatiens">Impatiens</tp:taxon-name-part><tp:taxon-name-part taxon-name-part-type="species" reg="danii">danii</tp:taxon-name-part></tp:taxon-name></italic> is similar to <italic><tp:taxon-name><tp:taxon-name-part taxon-name-part-type="genus" reg="Impatiens">Impatiens</tp:taxon-name-part><tp:taxon-name-part taxon-name-part-type="species" reg="goughii">goughii</tp:taxon-name-part></tp:taxon-name></italic> Wt. (1831:160) but different in terms of color of flower (white with yellow blotch on the throat in <italic><tp:taxon-name><tp:taxon-name-part taxon-name-part-type="genus" reg="Impatiens">I.</tp:taxon-name-part><tp:taxon-name-part taxon-name-part-type="species" reg="danii">danii</tp:taxon-name-part></tp:taxon-name></italic>vs. purple with white blotch on the throat in <italic><tp:taxon-name><tp:taxon-name-part taxon-name-part-type="genus" reg="Impatiens">I.</tp:taxon-name-part><tp:taxon-name-part taxon-name-part-type="species" reg="goughii">goughii</tp:taxon-name-part></tp:taxon-name></italic>), nature of peduncle and pedicel (non– sticky, smooth 3–3.5 cm in <italic><tp:taxon-name><tp:taxon-name-part taxon-name-part-type="genus" reg="Impatiens">I.</tp:taxon-name-part><tp:taxon-name-part taxon-name-part-type="species" reg="danii">danii</tp:taxon-name-part></tp:taxon-name></italic>vs. sticky, viscous 7–8 cm in <italic><tp:taxon-name><tp:taxon-name-part taxon-name-part-type="genus" reg="Impatiens">I.</tp:taxon-name-part><tp:taxon-name-part taxon-name-part-type="species" reg="goughii">goughii</tp:taxon-name-part></tp:taxon-name></italic>), bracts (absent in <italic><tp:taxon-name><tp:taxon-name-part taxon-name-part-type="genus" reg="Impatiens">I.</tp:taxon-name-part><tp:taxon-name-part taxon-name-part-type="species" reg="danii">danii</tp:taxon-name-part></tp:taxon-name></italic> vs. present and minute in <italic><tp:taxon-name><tp:taxon-name-part taxon-name-part-type="genus" reg="Impatiens">I.</tp:taxon-name-part><tp:taxon-name-part taxon-name-part-type="species" reg="goughii">goughii</tp:taxon-name-part></tp:taxon-name></italic>), shape of spur (curved and equal or longer than flower in <italic><tp:taxon-name><tp:taxon-name-part taxon-name-part-type="genus" reg="Impatiens">I.</tp:taxon-name-part><tp:taxon-name-part taxon-name-part-type="species" reg="danii">danii</tp:taxon-name-part></tp:taxon-name></italic> vs. straight and shorter than flower in <italic><tp:taxon-name><tp:taxon-name-part taxon-name-part-type="genus" reg="Impatiens">I.</tp:taxon-name-part><tp:taxon-name-part taxon-name-part-type="species" reg="goughii">goughii</tp:taxon-name-part></tp:taxon-name></italic>), shape of dorsal auricle (short, lanceolate and equals the length of wings in <italic><tp:taxon-name><tp:taxon-name-part taxon-name-part-type="genus" reg="Impatiens">I.</tp:taxon-name-part><tp:taxon-name-part taxon-name-part-type="species" reg="danii">danii</tp:taxon-name-part></tp:taxon-name></italic>vs. long and filiform and half the length of wings in <italic><tp:taxon-name><tp:taxon-name-part taxon-name-part-type="genus" reg="Impatiens">I.</tp:taxon-name-part><tp:taxon-name-part taxon-name-part-type="species" reg="goughii">goughii</tp:taxon-name-part></tp:taxon-name></italic>), capsule (ovate in <italic><tp:taxon-name><tp:taxon-name-part taxon-name-part-type="genus" reg="Impatiens">I.</tp:taxon-name-part><tp:taxon-name-part taxon-name-part-type="species" reg="danii">danii</tp:taxon-name-part></tp:taxon-name></italic>vs. ellipsoidal in <italic><tp:taxon-name><tp:taxon-name-part taxon-name-part-type="genus" reg="Impatiens">I.</tp:taxon-name-part><tp:taxon-name-part taxon-name-part-type="species" reg="goughii">goughii</tp:taxon-name-part></tp:taxon-name></italic>) and shape of seed (ellipsoidal with bands of hairs in <italic><tp:taxon-name><tp:taxon-name-part taxon-name-part-type="genus" reg="Impatiens">I.</tp:taxon-name-part><tp:taxon-name-part taxon-name-part-type="species" reg="danii">danii</tp:taxon-name-part></tp:taxon-name></italic>vs. ovoid with short hairs in <italic><tp:taxon-name><tp:taxon-name-part taxon-name-part-type="genus" reg="Impatiens">I.</tp:taxon-name-part><tp:taxon-name-part taxon-name-part-type="species" reg="goughii">goughii</tp:taxon-name-part></tp:taxon-name></italic>).</p><fig id="F3" position="float" orientation="portrait"><object-id xmlns:xlink="http://www.w3.org/1999/xlink" content-type="doi" xlink:type="simple">10.3897/phytokeys.180.66748.figure3</object-id><object-id xmlns:xlink="http://www.w3.org/1999/xlink" content-type="arpha" xlink:type="simple">0BB62791-4A38-52F0-869D-5286CB0CCE7D</object-id><label>Figure 3.</label><caption><p><italic><tp:taxon-name><tp:taxon-name-part taxon-name-part-type="genus" reg="Impatiens">Impatiens</tp:taxon-name-part><tp:taxon-name-part taxon-name-part-type="species" reg="danii">danii</tp:taxon-name-part></tp:taxon-name></italic><bold>A</bold> habit <bold>B</bold> flower (lateral view) <bold>C</bold> flower (front view) <bold>D</bold> dorsal petal <bold>E</bold> lateral sepal <bold>F, G</bold> lateral united petals <bold>H</bold> stamen <bold>I</bold> gynoecium <bold>J</bold> fruit. Photos by Govind.</p></caption><graphic xmlns:xlink="http://www.w3.org/1999/xlink" xlink:href="phytokeys-180-157-g003.jpg" position="float" orientation="portrait" xlink:type="simple" id="oo_577083.jpg"><uri content-type="original_file" xlink:type="simple">https://binary.pensoft.net/fig/577083</uri></graphic></fig></tp:treatment-sec><tp:treatment-sec sec-type="description" id="SECID0EQ3AE"><title>Description.</title><p>Annual, erect herb, 10–20 cm high; stem simple to moderately branched, glabrous, often slightly pubescent terete, with few scattered, brown, sessile or stipitate glands, particularly in the lower part of the stem. Lower and middle leaves opposite, petiolate to subsessile; petiole up to 1.5 cm long; lamina ovate to ovoid or elliptic-lanceolate, 3.5–8.5 × 1–1.5 cm, base rounded with auricled lobes, apex acuminate, margins crenate, dentate to serrate or serrulate (usually in upper leaves) with cuspidate teeth; surfaces glabrous; upper leaves alternate, sessile, oblong-lanceolate, smaller than lower leaves, apex acuminate, surfaces glabrous or sometimes with few glands, particularly on lower surface. Inflorescence peduncled, 8–12 flowered racemes arising from the axis of alternate leaves in the upper part of the stem; peduncle up to 5 cm long, glabrous, with small brown spots; bracteoles absent; pedicels slender, 1–1.5 × 0.6–0.9 cm, glabrous, with or without sparse brown spots. Flowers 1–1.2 × 0.6–0.8 cm, white; with yellow-purple blotch at throat. Lateral sepals 2, opposite, one on either side, ovate to lanceolate, 1.3–1.8 × 0.6–0.8 mm, base cordate, unequally parted, margins entire, apex acute, surfaces glabrous with conspicuous purple dots. Dorsal petal orbicular to oblong, 2–3 × 1.5–2 mm, apex slightly notched, margins entire or wavy, concave in the middle with spreading sides, slightly keeled on dorsal side, 0.5–0.8 cm long. Lateral petals 2 lobed, lobes unequal with second lobe long and ovate, each lateral petal equal ca. 1–1.2 × 1.0–1.2 cm, margins (outer and inner) entire or wavy. Lower sepal saccate, white with curved spur. Spur equals the length of the lateral petal. Stamens 2–2.5 mm; filaments 1–1.5 mm long, anthers 0.8–1.5 mm long, partly fused; pollen grains bilateral 12 × 14 µm milky white. Ovary oblong-elliptic, 2–3 mm long, glabrous; style 0.1–0.4 mm long. Capsules ovoid, 1–2.8 cm long, 0.2–0.5 mm broad, glabrous, green with purplish base and apex, 4–10 seeded; seeds green, oblong or sub ovoid, 2–3.6 × 1.5–2 mm, surface covered with hairs.</p><fig id="F4" position="float" orientation="portrait"><object-id xmlns:xlink="http://www.w3.org/1999/xlink" content-type="doi" xlink:type="simple">10.3897/phytokeys.180.66748.figure4</object-id><object-id xmlns:xlink="http://www.w3.org/1999/xlink" content-type="arpha" xlink:type="simple">AF81902C-1C85-5193-ACE1-344DB9EC688B</object-id><label>Figure 4.</label><caption><p><italic><tp:taxon-name><tp:taxon-name-part taxon-name-part-type="genus" reg="Impatiens">Impatiens</tp:taxon-name-part><tp:taxon-name-part taxon-name-part-type="species" reg="danii">danii</tp:taxon-name-part></tp:taxon-name></italic><bold>A</bold> habit <bold>B</bold> flower <bold>C</bold> stamen <bold>D</bold> dorsal petal <bold>E</bold> basal lobe <bold>F</bold> lateral sepal <bold>G</bold> lateral united petals (distal lobe) <bold>H</bold> gynoecium <bold>I</bold> lower sepal with spur <bold>J</bold> fruit. Illustration by V.S. Anilkumar.</p></caption><graphic xmlns:xlink="http://www.w3.org/1999/xlink" xlink:href="phytokeys-180-157-g004.jpg" position="float" orientation="portrait" xlink:type="simple" id="oo_577084.jpg"><uri content-type="original_file" xlink:type="simple">https://binary.pensoft.net/fig/577084</uri></graphic></fig></tp:treatment-sec><tp:treatment-sec sec-type="etymology" id="SECID0EB5AE"><title>Etymology.</title><p>The specific epithet ‘<italic><tp:taxon-name><tp:taxon-name-part taxon-name-part-type="genus" reg="Impatiens"/><tp:taxon-name-part taxon-name-part-type="species" reg="danii">danii</tp:taxon-name-part></tp:taxon-name></italic>’ is given in honor of Dr. Mathew Dan, Senior Scientist and Head, Plant Genetic Resource Division, Jawaharlal Nehru Tropical Botanic Garden and Research Institute, Thiruvananthapuram, Kerala, as a recognition of his immense contributions in the field of systematics and conservation of angiosperms in the Western Ghats.</p></tp:treatment-sec><tp:treatment-sec sec-type="phenology" id="SECID0ER5AE"><title>Phenology.</title><p>August to November</p></tp:treatment-sec><tp:treatment-sec sec-type="distribution" id="SECID0EW5AE"><title>Distribution and habitat.</title><p><italic><tp:taxon-name><tp:taxon-name-part taxon-name-part-type="genus" reg="Impatiens">Impatiens</tp:taxon-name-part><tp:taxon-name-part taxon-name-part-type="species" reg="danii">danii</tp:taxon-name-part></tp:taxon-name></italic> is found to grow along the mud cliffs. Other taxa like <italic><tp:taxon-name><tp:taxon-name-part taxon-name-part-type="genus" reg="Impatiens">I.</tp:taxon-name-part><tp:taxon-name-part taxon-name-part-type="species" reg="herbicola">herbicola</tp:taxon-name-part></tp:taxon-name></italic>, <italic><tp:taxon-name><tp:taxon-name-part taxon-name-part-type="genus" reg="Impatiens">I.</tp:taxon-name-part><tp:taxon-name-part taxon-name-part-type="species" reg="munnarensis">munnarensis</tp:taxon-name-part></tp:taxon-name></italic> and <italic><tp:taxon-name><tp:taxon-name-part taxon-name-part-type="genus" reg="Selaginella">Selaginella</tp:taxon-name-part><tp:taxon-name-part taxon-name-part-type="species" reg="ciliaris">ciliaris</tp:taxon-name-part></tp:taxon-name></italic> have been observed to grow along with this species.</p></tp:treatment-sec><tp:treatment-sec sec-type="conservation status" id="SECID0EJAAG"><title>Conservation status.</title><p><italic><tp:taxon-name><tp:taxon-name-part taxon-name-part-type="genus" reg="Impatiens">Impatiens</tp:taxon-name-part><tp:taxon-name-part taxon-name-part-type="species" reg="danii">danii</tp:taxon-name-part></tp:taxon-name></italic> is known from a single location only (for a total of 50 individuals), and the <abbrev xmlns:xlink="http://www.w3.org/1999/xlink" xlink:title="Area of Occupancy" id="ABBRID0E1AAG" xlink:type="simple">AOO</abbrev> (Area of Occupancy) is 2 km<sup>2</sup>. On the basis of the IUCN Red List criteria (<xref ref-type="bibr" rid="B18">IUCN 2019</xref>) and the available data, we can apply the criteria B2 and C2ai and assess <italic><tp:taxon-name><tp:taxon-name-part taxon-name-part-type="genus" reg="Impatiens">I.</tp:taxon-name-part><tp:taxon-name-part taxon-name-part-type="species" reg="danii">danii</tp:taxon-name-part></tp:taxon-name></italic> as Critically Endangered (CR).</p></tp:treatment-sec><tp:treatment-sec sec-type="Other notes" id="SECID0EPBAG"><title>Other notes.</title><p><italic><tp:taxon-name><tp:taxon-name-part taxon-name-part-type="genus" reg="Impatiens">Impatiens</tp:taxon-name-part><tp:taxon-name-part taxon-name-part-type="species" reg="danii">danii</tp:taxon-name-part></tp:taxon-name></italic> belongs to the section <tp:taxon-name><tp:taxon-name-part taxon-name-part-type="genus" reg="Impatiens"/><tp:taxon-name-part taxon-name-part-type="section" reg="Uniflorae">Uniflorae</tp:taxon-name-part></tp:taxon-name>, characterized by capsules that are short-fusiform, conspicuously turgid at middle, ca. 1 cm long, inflorescence a raceme with 2(–5) flowers and seed ellipsoid. Further the color of flower, blotches on throat, seed surface and shape of spur are distinct characters that delineate <italic><tp:taxon-name><tp:taxon-name-part taxon-name-part-type="genus" reg="Impatiens">I.</tp:taxon-name-part><tp:taxon-name-part taxon-name-part-type="species" reg="danii">danii</tp:taxon-name-part></tp:taxon-name></italic> from other reported species.</p></tp:treatment-sec><tp:treatment-sec sec-type="Specimen examined" id="SECID0EUCAG"><title>Specimen examined.</title><p><italic><tp:taxon-name><tp:taxon-name-part taxon-name-part-type="genus" reg="Impatiens">Impatiens</tp:taxon-name-part><tp:taxon-name-part taxon-name-part-type="species" reg="danii">danii</tp:taxon-name-part></tp:taxon-name></italic> India. Munnar, Idukki. 6 July 2020, M.G. Govind 987 (TBGT!). <italic><tp:taxon-name><tp:taxon-name-part taxon-name-part-type="genus" reg="Impatiens">I.</tp:taxon-name-part><tp:taxon-name-part taxon-name-part-type="species" reg="goughii">goughii</tp:taxon-name-part></tp:taxon-name></italic> India. Munnar, Idukki. 6 July 2020, M.G. Govind 988 (MH!).</p></tp:treatment-sec><tp:treatment-sec><!--Section generated to contain objects referenced in tp:taxon-treatment.--><fig id="F7" position="float" orientation="portrait"><object-id xmlns:xlink="http://www.w3.org/1999/xlink" content-type="doi" xlink:type="simple">10.3897/phytokeys.180.66748.figure7</object-id><object-id xmlns:xlink="http://www.w3.org/1999/xlink" content-type="arpha" xlink:type="simple">14F0031F-0FDD-5F50-AD04-A49F2BBDA90B</object-id><label>Figure 7.</label><caption><p>Distribution map of <italic><tp:taxon-name><tp:taxon-name-part taxon-name-part-type="genus" reg="Impatiens">Impatiens</tp:taxon-name-part><tp:taxon-name-part taxon-name-part-type="species" reg="achudanandanii">achudanandanii</tp:taxon-name-part></tp:taxon-name>, <tp:taxon-name><tp:taxon-name-part taxon-name-part-type="genus" reg="Impatiens">Impatiens</tp:taxon-name-part><tp:taxon-name-part taxon-name-part-type="species" reg="danii">danii</tp:taxon-name-part></tp:taxon-name></italic> and <italic><tp:taxon-name><tp:taxon-name-part taxon-name-part-type="genus" reg="Impatiens">Impatiens</tp:taxon-name-part><tp:taxon-name-part taxon-name-part-type="species" reg="shailajae">shailajae</tp:taxon-name-part></tp:taxon-name></italic>.</p></caption><graphic xmlns:xlink="http://www.w3.org/1999/xlink" xlink:href="phytokeys-180-157-g007.jpg" position="float" orientation="portrait" xlink:type="simple" id="oo_577087.jpg"><uri content-type="original_file" xlink:type="simple">https://binary.pensoft.net/fig/577087</uri></graphic></fig></tp:treatment-sec><ref-list><ref id="B18"><mixed-citation xmlns:xlink="http://www.w3.org/1999/xlink" xlink:type="simple"><institution xlink:type="simple">IUCN</institution> (<year>2019</year>) Guidelines for using the IUCN Red List Categories and Criteria. Version 11. Prepared by the standards and petitions subcommittee. <ext-link xlink:type="simple" ext-link-type="uri" xlink:href="http://www.iucnredlist.org/documents/RedListGuidelines.pdf">http://www.iucnredlist.org/documents/RedListGuidelines.pdf</ext-link> [accessed 12 January 2020]</mixed-citation></ref></ref-list></tp:taxon-treatment>
