# Supplementary material for: Three new species of Impatiens (Balsaminaceae) from southern Western Ghats, Kerala
Source: PhytoKeys. 2021 Aug 13;180:157–71. doi: 10.3897/phytokeys.180.66748 (PMC8379142; doi:10.3897/phytokeys.180.66748)
Supplement: XML Treatment for Impatiens shailajae [file phytokeys.180.66748-treatment3.xml]

<!DOCTYPE tp:taxon-treatment
  PUBLIC "-//TaxonX//DTD Taxonomic Treatment Publishing DTD v0 20100105//EN" "tax-treatment-NSO.dtd">
<tp:taxon-treatment xmlns:tp="http://www.plazi.org/taxpub"><tp:treatment-meta><kwd-group><label>Taxon classification</label><kwd><named-content xmlns:xlink="http://www.w3.org/1999/xlink" content-type="kingdom">Plantae</named-content></kwd><kwd><named-content xmlns:xlink="http://www.w3.org/1999/xlink" content-type="order">Ericales</named-content></kwd><kwd><named-content xmlns:xlink="http://www.w3.org/1999/xlink" content-type="family">Balsaminaceae</named-content></kwd></kwd-group><mixed-citation publication-type="journal"><person-group><name><surname>Arya</surname><given-names>Sindhu</given-names></name><name><surname>Govind</surname><given-names>Murugan Govindakurup</given-names></name><name><surname>Suresh</surname><given-names>Veerankutty</given-names></name><name><surname>Vishnu</surname><given-names>Walsan Kalarikkal</given-names></name><name><surname>Kumar</surname><given-names>Venugopalan Nair Saradamma Anil</given-names></name></person-group><article-title>Three new species of <italic><tp:taxon-name><tp:taxon-name-part taxon-name-part-type="genus" reg="Impatiens">Impatiens</tp:taxon-name-part></tp:taxon-name></italic> (<tp:taxon-name><tp:taxon-name-part taxon-name-part-type="genus" reg="Balsaminaceae">Balsaminaceae</tp:taxon-name-part></tp:taxon-name>) from southern Western Ghats, Kerala</article-title><source>PhytoKeys</source><day>13</day><month>8</month><year>2021</year><volume>180</volume><fpage>157</fpage><lpage>171</lpage><pub-id pub-id-type="doi">10.3897/phytokeys.180.66748</pub-id></mixed-citation></tp:treatment-meta><tp:nomenclature><tp:taxon-name>
            <object-id xmlns:xlink="http://www.w3.org/1999/xlink" content-type="arpha" xlink:type="simple">51E8E37F-32CB-5617-868A-A581B9B96042</object-id>
            <tp:taxon-name-part taxon-name-part-type="genus" reg="Impatiens">Impatiens</tp:taxon-name-part>
            <tp:taxon-name-part taxon-name-part-type="species" reg="shailajae">shailajae</tp:taxon-name-part>
            <object-id xmlns:xlink="http://www.w3.org/1999/xlink" content-type="ipni" xlink:type="simple">urn:lsid:ipni.org:names:77219075-1</object-id>
          </tp:taxon-name><tp:taxon-authority>Sindhu Arya &amp; Kumar V.S.A.</tp:taxon-authority><tp:taxon-status xmlns:xlink="http://www.w3.org/1999/xlink" xlink:type="simple">sp. nov.</tp:taxon-status><xref ref-type="fig" rid="F5">Figs 5</xref><xref ref-type="fig" rid="F6">, 6</xref><xref ref-type="fig" rid="F7">, 7</xref></tp:nomenclature><tp:treatment-sec sec-type="material" id="SECID0EFFAG"><title>Type.</title><p>India. Kerala, Thiruvananthapuram, Sangili, along the cliffs associated with streams of evergreen forest, <named-content xmlns:xlink="http://www.w3.org/1999/xlink" content-type="dwc:verbatimCoordinates" xlink:type="simple"><named-content content-type="geo-json" specific-use="{&#34;type&#34;:&#34;Point&#34;,&#34;coordinates&#34;:[77.059500,10.088900]}" id="NCID0EOFAG" xlink:type="simple">10.0889°N, 77.0595°E</named-content></named-content>, 800 m a.s.l., 20 October 2020, Sindhu Arya &amp; Kumar V.S.A.., 1088 (holotype TBGT!, isotype MH! CAL!).</p></tp:treatment-sec><tp:treatment-sec sec-type="diagnosis" id="SECID0ETFAG"><title>Diagnosis.</title><p><italic><tp:taxon-name><tp:taxon-name-part taxon-name-part-type="genus" reg="Impatiens">Impatiens</tp:taxon-name-part><tp:taxon-name-part taxon-name-part-type="species" reg="shailajae">shailajae</tp:taxon-name-part></tp:taxon-name></italic> is similar to <italic><tp:taxon-name><tp:taxon-name-part taxon-name-part-type="genus" reg="Impatiens">I.</tp:taxon-name-part><tp:taxon-name-part taxon-name-part-type="species" reg="minae">minae</tp:taxon-name-part></tp:taxon-name></italic> Ratheesh, Anil Kumar &amp; Sivad. but differs with respect to the leaves (broadly ovate thin, rounded apex and green in <italic><tp:taxon-name><tp:taxon-name-part taxon-name-part-type="genus" reg="Impatiens">I.</tp:taxon-name-part><tp:taxon-name-part taxon-name-part-type="species" reg="shailajae">shailajae</tp:taxon-name-part></tp:taxon-name></italic>vs. broadly ovate-orbicular, thick, fleshy, deep pink in <italic><tp:taxon-name><tp:taxon-name-part taxon-name-part-type="genus" reg="Impatiens">I.</tp:taxon-name-part><tp:taxon-name-part taxon-name-part-type="species" reg="minae">minae</tp:taxon-name-part></tp:taxon-name></italic>), spur of the flower (straight and white in <italic><tp:taxon-name><tp:taxon-name-part taxon-name-part-type="genus" reg="Impatiens">I.</tp:taxon-name-part><tp:taxon-name-part taxon-name-part-type="species" reg="shailajae">shailajae</tp:taxon-name-part></tp:taxon-name></italic> vs. slightly curved and pink in <italic><tp:taxon-name><tp:taxon-name-part taxon-name-part-type="genus" reg="Impatiens">I.</tp:taxon-name-part><tp:taxon-name-part taxon-name-part-type="species" reg="minae">minae</tp:taxon-name-part></tp:taxon-name></italic>), lateral united petals (with white transparent papillae and small dorsal appendages in <italic><tp:taxon-name><tp:taxon-name-part taxon-name-part-type="genus" reg="Impatiens">I.</tp:taxon-name-part><tp:taxon-name-part taxon-name-part-type="species" reg="shailajae">shailajae</tp:taxon-name-part></tp:taxon-name></italic> vs. red tipped white papillae and absence of dorsal appendages in <italic><tp:taxon-name><tp:taxon-name-part taxon-name-part-type="genus" reg="Impatiens">I.</tp:taxon-name-part><tp:taxon-name-part taxon-name-part-type="species" reg="minae">minae</tp:taxon-name-part></tp:taxon-name></italic>) and seed (green with long bands of spiral hairs in <italic><tp:taxon-name><tp:taxon-name-part taxon-name-part-type="genus" reg="Impatiens">I.</tp:taxon-name-part><tp:taxon-name-part taxon-name-part-type="species" reg="shailajae">shailajae</tp:taxon-name-part></tp:taxon-name></italic>vs. brown with short hairs in <italic><tp:taxon-name><tp:taxon-name-part taxon-name-part-type="genus" reg="Impatiens">I.</tp:taxon-name-part><tp:taxon-name-part taxon-name-part-type="species" reg="minae">minae</tp:taxon-name-part></tp:taxon-name></italic>)</p><fig id="F5" position="float" orientation="portrait"><object-id xmlns:xlink="http://www.w3.org/1999/xlink" content-type="doi" xlink:type="simple">10.3897/phytokeys.180.66748.figure5</object-id><object-id xmlns:xlink="http://www.w3.org/1999/xlink" content-type="arpha" xlink:type="simple">D2EA0FE7-6E15-5059-A868-703CDB7FA53F</object-id><label>Figure 5.</label><caption><p><italic><tp:taxon-name><tp:taxon-name-part taxon-name-part-type="genus" reg="Impatiens">Impatiens</tp:taxon-name-part><tp:taxon-name-part taxon-name-part-type="species" reg="shailajae">shailajae</tp:taxon-name-part></tp:taxon-name></italic><bold>A</bold> habit <bold>B</bold> flower (front view) <bold>C</bold> flower (lateral view) <bold>D</bold> lateral petal <bold>E</bold> dorsal petal <bold>F</bold> lateral sepal <bold>G</bold> lower sepal with spur <bold>H</bold> gynoecium <bold>I</bold> scape lower surface <bold>J</bold> scape upper surface <bold>K</bold> leaf trichomes <bold>L</bold> papillae on petals <bold>M</bold> seed. Photos by Arya Sindhu.</p></caption><graphic xmlns:xlink="http://www.w3.org/1999/xlink" xlink:href="phytokeys-180-157-g005.jpg" position="float" orientation="portrait" xlink:type="simple" id="oo_577085.jpg"><uri content-type="original_file" xlink:type="simple">https://binary.pensoft.net/fig/577085</uri></graphic></fig></tp:treatment-sec><tp:treatment-sec sec-type="description" id="SECID0ELLAG"><title>Description.</title><p>Scapigerous terrestrial herbs, 10–15 cm high; rootstock faintly tuberous, lithophytic herbs, densely pubescent. Tubers oblate, 4–6 × 2–3 mm. Leaves 2–4, radical, fleshy, 4.5–5.5 × 6.5–7.2 cm, ovate-orbicular or reniform, obtuse or rounded at apex, base cordate, margin crenate or serrate, thickly hairy, dark green above, with a tuft of uniseriate trichomes on upper surface and silky lanuginose hairs on lower surface, nerves pale green, primary veins usually 8, palmate; petioles up to 2.5 cm long, light pink. Scape racemose, straight, 3–4 flowered 8–10 cm long, glabrous. Flowers clustered at the apex, violet, each c. 1.5 cm across; pedicels 1.0–1.5 cm long; bracts thick, broadly ovate, obovoid, 4–5.5 × 2.5–3.2 mm, yellowish with dark purple spots. Lateral sepals 2, each 3.0–4.0 × 2.0–2.2 mm; lower sepals long-spurred, spur slender, 1.0–1.5 cm long, milky white, straight. Dorsal petal broadly orbicular to obovoid, saccate, 5–6 × 5–7 mm, adaxially keeled, glabrous with pubescent keeled part, dull white to yellow or pale purple; keel mucronate, mucro ca. 1 mm long, pale green; lateral united petals 3–lobed, violet, with a slightly curved band of dense white tipped clavate papillae just above base; basal lobes shorter than the distal lobes, ca. 0.5 cm long, broadly oblong, rounded; middle lobes oblong towards tip, 4 mm long, broadly obovate; distal lobes spherical, ca. 6 mm long. Stamens 5, connate, 1.5 × 1.6 mm; filaments white, anthers white. Pollen grains 15 × 19 µm, light pink. Ovary green, 1.7–1.8 × 1.0–1.3 mm, elliptic, broadly acute at apex, glabrous. Capsule glabrous, reddish green, broadly ellipsoid, apex acute, 1.3–1.8 cm long. Seeds 5–8, ca. 1 mm long, surface with tuft of hairs.</p><fig id="F6" position="float" orientation="portrait"><object-id xmlns:xlink="http://www.w3.org/1999/xlink" content-type="doi" xlink:type="simple">10.3897/phytokeys.180.66748.figure6</object-id><object-id xmlns:xlink="http://www.w3.org/1999/xlink" content-type="arpha" xlink:type="simple">85C0F401-F71B-568A-96CA-434D30964CDF</object-id><label>Figure 6.</label><caption><p><italic><tp:taxon-name><tp:taxon-name-part taxon-name-part-type="genus" reg="Impatiens">Impatiens</tp:taxon-name-part><tp:taxon-name-part taxon-name-part-type="species" reg="shailajae">shailajae</tp:taxon-name-part></tp:taxon-name></italic><bold>A</bold> habit <bold>B</bold> flower <bold>C</bold> lateral sepal <bold>D</bold> dorsal petal <bold>E</bold> lateral petal <bold>F</bold> stamen <bold>G</bold> gynoecium. Illustration by V.S. Anilkumar.</p></caption><graphic xmlns:xlink="http://www.w3.org/1999/xlink" xlink:href="phytokeys-180-157-g006.jpg" position="float" orientation="portrait" xlink:type="simple" id="oo_577086.jpg"><uri content-type="original_file" xlink:type="simple">https://binary.pensoft.net/fig/577086</uri></graphic></fig></tp:treatment-sec><tp:treatment-sec sec-type="etymology" id="SECID0EWMAG"><title>Etymology.</title><p><italic><tp:taxon-name><tp:taxon-name-part taxon-name-part-type="genus" reg="Impatiens">Impatiens</tp:taxon-name-part><tp:taxon-name-part taxon-name-part-type="species" reg="shailajae">shailajae</tp:taxon-name-part></tp:taxon-name></italic> is eponymous to Mrs. K.K. Shailaja, former Health Minister of Kerala, honoring her efforts to tackle various epidemic and pandemic situations in the state of Kerala through scientific temper.</p></tp:treatment-sec><tp:treatment-sec sec-type="phenology" id="SECID0EHNAG"><title>Phenology.</title><p>August to November.</p></tp:treatment-sec><tp:treatment-sec sec-type="distribution" id="SECID0EMNAG"><title>Distribution and habitat.</title><p>The species grows in the unexplored core forest area along steep slippery cliffs, continuously wet by water flow. The species is found to grow along with <italic><tp:taxon-name><tp:taxon-name-part taxon-name-part-type="genus" reg="Impatiens">I.</tp:taxon-name-part><tp:taxon-name-part taxon-name-part-type="species" reg="verticillata">verticillata</tp:taxon-name-part></tp:taxon-name></italic> and <italic><tp:taxon-name><tp:taxon-name-part taxon-name-part-type="genus" reg="Fimbristylis">Fimbristylis</tp:taxon-name-part></tp:taxon-name></italic> spp. in the near vicinity.</p></tp:treatment-sec><tp:treatment-sec sec-type="conservation status" id="SECID0EEOAG"><title>Conservation status.</title><p>The species was scattered in 3–4 population with 7–10 individuals per population. The population is well conserved without any disturbance as it was obtained from the interiors of protected forest. However, considering the lesser number of populations distributed across hardly 0.5 km, the species is assessed here as Critically Endangered (<abbrev xmlns:xlink="http://www.w3.org/1999/xlink" xlink:title="Critically Endangered" id="ABBRID0EKOAG" xlink:type="simple">CE</abbrev>) by applying the criterion d (<xref ref-type="bibr" rid="B18">IUCN 2019</xref>).</p></tp:treatment-sec><tp:treatment-sec sec-type="Other notes" id="SECID0ESOAG"><title>Other notes.</title><p><italic><tp:taxon-name><tp:taxon-name-part taxon-name-part-type="genus" reg="Impatiens">Impatiens</tp:taxon-name-part><tp:taxon-name-part taxon-name-part-type="species" reg="shailajae">shailajae</tp:taxon-name-part></tp:taxon-name></italic> belongs to section <tp:taxon-name><tp:taxon-name-part taxon-name-part-type="genus" reg="Impatiens"/><tp:taxon-name-part taxon-name-part-type="section" reg="Tuberosae">Tuberosae</tp:taxon-name-part></tp:taxon-name>, characterized by many-flowered racemose inflorescence; capsule clavate or linear, seed ellipsoid or ovoid and lateral sepals 4 with inner 2 fully developed (<xref ref-type="bibr" rid="B27">Yu et al. 2015</xref>). <italic><tp:taxon-name><tp:taxon-name-part taxon-name-part-type="genus" reg="Impatiens">Impatiens</tp:taxon-name-part><tp:taxon-name-part taxon-name-part-type="species" reg="shailajae">shailajae</tp:taxon-name-part></tp:taxon-name></italic> also shares similarity with <italic><tp:taxon-name><tp:taxon-name-part taxon-name-part-type="genus" reg="Impatiens">I.</tp:taxon-name-part><tp:taxon-name-part taxon-name-part-type="species" reg="scapiflora">scapiflora</tp:taxon-name-part></tp:taxon-name></italic> but is distinct with respect to the color and shape of papillae on the standard petal, tuberous stolon and trichomes on the leaf. Further, the shape of dorsal petal and its keel is distinct in this new taxon which is easily visible at first glance. All these character combinations along with its undisturbed habitat (localized distribution) and micromorphology (prominent seed hair banding pattern and pollen morphology) further support the status of newly described species.</p></tp:treatment-sec><tp:treatment-sec sec-type="Specimen examined" id="SECID0EGQAG"><title>Specimen examined.</title><p><italic><tp:taxon-name><tp:taxon-name-part taxon-name-part-type="genus" reg="Impatiens">Impatiens</tp:taxon-name-part><tp:taxon-name-part taxon-name-part-type="species" reg="shailajae">shailajae</tp:taxon-name-part></tp:taxon-name></italic> India. Thiruvananthapuram Sangili, 15 October 2020, Arya &amp; Kumar V.S.A. 2011 (MH!, TBGT!). <italic><tp:taxon-name><tp:taxon-name-part taxon-name-part-type="genus" reg="Impatiens">I.</tp:taxon-name-part><tp:taxon-name-part taxon-name-part-type="species" reg="scapiflora">scapiflora</tp:taxon-name-part></tp:taxon-name></italic> India. Idukki, 18 August 2019 Arya &amp; Kumar V.S.A. 490 (TBGT!).</p><fig id="F7" position="float" orientation="portrait"><object-id xmlns:xlink="http://www.w3.org/1999/xlink" content-type="doi" xlink:type="simple">10.3897/phytokeys.180.66748.figure7</object-id><object-id xmlns:xlink="http://www.w3.org/1999/xlink" content-type="arpha" xlink:type="simple">14F0031F-0FDD-5F50-AD04-A49F2BBDA90B</object-id><label>Figure 7.</label><caption><p>Distribution map of <italic><tp:taxon-name><tp:taxon-name-part taxon-name-part-type="genus" reg="Impatiens">Impatiens</tp:taxon-name-part><tp:taxon-name-part taxon-name-part-type="species" reg="achudanandanii">achudanandanii</tp:taxon-name-part></tp:taxon-name>, <tp:taxon-name><tp:taxon-name-part taxon-name-part-type="genus" reg="Impatiens">Impatiens</tp:taxon-name-part><tp:taxon-name-part taxon-name-part-type="species" reg="danii">danii</tp:taxon-name-part></tp:taxon-name></italic> and <italic><tp:taxon-name><tp:taxon-name-part taxon-name-part-type="genus" reg="Impatiens">Impatiens</tp:taxon-name-part><tp:taxon-name-part taxon-name-part-type="species" reg="shailajae">shailajae</tp:taxon-name-part></tp:taxon-name></italic>.</p></caption><graphic xmlns:xlink="http://www.w3.org/1999/xlink" xlink:href="phytokeys-180-157-g007.jpg" position="float" orientation="portrait" xlink:type="simple" id="oo_577087.jpg"><uri content-type="original_file" xlink:type="simple">https://binary.pensoft.net/fig/577087</uri></graphic></fig></tp:treatment-sec><ref-list><ref id="B18"><mixed-citation xmlns:xlink="http://www.w3.org/1999/xlink" xlink:type="simple"><institution xlink:type="simple">IUCN</institution> (<year>2019</year>) Guidelines for using the IUCN Red List Categories and Criteria. Version 11. Prepared by the standards and petitions subcommittee. <ext-link xlink:type="simple" ext-link-type="uri" xlink:href="http://www.iucnredlist.org/documents/RedListGuidelines.pdf">http://www.iucnredlist.org/documents/RedListGuidelines.pdf</ext-link> [accessed 12 January 2020]</mixed-citation></ref><ref id="B27"><mixed-citation xmlns:xlink="http://www.w3.org/1999/xlink" xlink:type="simple"><person-group><name name-style="western"><surname>Yu</surname><given-names>SX</given-names></name><name name-style="western"><surname>Janssens</surname><given-names>S</given-names></name><name name-style="western"><surname>Zhu</surname><given-names>XY</given-names></name><name name-style="western"><surname>Liden</surname><given-names>M</given-names></name><name name-style="western"><surname>Gao</surname><given-names>TG</given-names></name><name name-style="western"><surname>Wang</surname><given-names>W</given-names></name></person-group> (<year>2015</year>) <article-title>Phylogeny of <tp:taxon-name><tp:taxon-name-part taxon-name-part-type="genus">Impatiens</tp:taxon-name-part> (<tp:taxon-name-part taxon-name-part-type="subgenus">Balsaminaceae</tp:taxon-name-part>)</tp:taxon-name>: Integrating molecular and morphological evidence into a new classification.</article-title><source>Cladistics</source><volume>32</volume>(<issue>2</issue>): <fpage>1</fpage>–<lpage>19</lpage>. <ext-link xlink:type="simple" ext-link-type="doi" xlink:href="10.1111/cla.12119">https://doi.org/10.1111/cla.12119</ext-link></mixed-citation></ref></ref-list></tp:taxon-treatment>
